# Supplementary material for: Cranberry Polyphenol Extract (CPE) Oral Rinse Improves Salivary Microbiome in 6-n-Propylthiouracil (PROP) Non-Tasters and Palatability of Aronia Juice
Source: Int J Mol Sci. 2026 Apr 28;27(9):3935. doi: 10.3390/ijms27093935 (PMC13163430; doi:10.3390/ijms27093935)
Supplement: Supplementary file 1 [file ijms-27-03935-s001.zip]

Archive with 1 entries (1 files):
- ijms-4215691-supplementary.pdf
